# Supplementary material for: Extended Infusion of Beta-Lactams and Glycopeptides: A New Era in Pediatric Care? A Systematic Review and Meta-Analysis
Source: Antibiotics (Basel). 2024 Feb 7;13(2):164. doi: 10.3390/antibiotics13020164 (PMC10886114; doi:10.3390/antibiotics13020164)
Supplement: Supplementary file 1 [file antibiotics-13-00164-s001.zip]

Archive with 1 entries (1 files):
- antibiotics-2855936-supplementary.pdf
